# Supplementary material for: Boron Nanoparticle-Enhanced Proton Therapy: Molecular Mechanisms of Tumor Cell Sensitization
Source: Molecules. 2024 Aug 21;29(16):3936. doi: 10.3390/molecules29163936 (PMC11357428; doi:10.3390/molecules29163936)
Supplement: Supplementary file 1 [file molecules-29-03936-s001.zip]

Archive with 1 entries (1 files):
- molecules-3139793-supplementary.pdf
